# Supplementary material for: Effect of Germination and Illumination on Melatonin and Its Metabolites, Phenolic Content, and Antioxidant Activity in Mung Bean Sprouts
Source: Plants (Basel). 2022 Nov 6;11(21):2990. doi: 10.3390/plants11212990 (PMC9654080; doi:10.3390/plants11212990)
Supplement: Supplementary file 1 [file plants-11-02990-s001.zip]

Archive with 1 entries (1 files):
- plants-1957489-supplementary.pdf
